# Supplementary material for: Impact of Long-Lasting Environmental Factors on Regulation Mediated by the miR-34 Family
Source: Biomedicines. 2024 Feb 12;12(2):424. doi: 10.3390/biomedicines12020424 (PMC10887245; doi:10.3390/biomedicines12020424)
Supplement: Supplementary file 1 [file biomedicines-12-00424-s001.zip]

Archive with 1 entries (1 files):
- biomedicines-2842470-supplementary.xls
