# Supplementary material for: Impact of Long-Lasting Environmental Factors on Regulation Mediated by the miR-34 Family
Source: Biomedicines. 2024 Feb 12;12(2):424. doi: 10.3390/biomedicines12020424 (PMC10887245; doi:10.3390/biomedicines12020424)
Supplement: Supplementary file 1 [file biomedicines-12-00424-s001.zip › biomedicines-2842470-supplementary.xls]

## Sheet: genes shown Venn diagram
genes shown in Venn diagram
Fig. 3B
List names	number of elements	number of unique elements
electromagnetic field	157	152
light pulse	330	327
miR-34	1170	940
phthalates	356	355
Overall number of unique elements		1726
Names	total	elements
miR-34 phthalates	13	TMEM30B LITAF CTNNB1 CCND1 AGTR1 AREG MYC SEPT7 CD24 ARHGAP1 XBP1 TSPAN1 AR
electromagnetic field miR-34	12	SYNE2 HIST1H2AD ENO4 E2F5 YBX1 CAV1 RPS19 PAPLN NNT CALD1 TCF7 ACTG1
light pulse miR-34	16	DDX19B ERLIN2 SPTBN1 MYOF NT5E COL4A3BP TMOD2 GALNT7 NSUN5 SSBP2 BIRC6 GALK2 TNPO3 CAMSAP2 ZFR POLD1
electromagnetic field phthalates	2	NEAT1 EGR1
light pulse phthalates	2	SLC12A2 PTGDS
electromagnetic field light pulse	3	MDFI ALMS1 ANP32B
miR-34	899	MMS19 TBC1D19 MMP2 CLPB CD44 PLCE1 TMEM216 VAMP2 MAP4 ZAP70 BTG2 APOL2 RAE1 U2SURP C5orf45 TMEM151A BRIX1 TGFB2 HSD17B10 LMAN1 NUFIP2 PTEN PELI2 MTA2 GJD3 CYCS MMP7 MALT1 KANSL2 SENP1 HIST1H4J CHORDC1 IGF2BP3 TRIM74 ZEB1 USP47 SMARCC2 CYTH1 SMARCC1 CHD9 LINC00665 DSP MET MAGEA2 HIST1H4E EXOC5 SOX4 PROSC NR4A2 IGSF3 ARF6 HOXA13 HIST1H2AA PTCD3 NANOG ARL6IP1 POTED GNAI2 CCL22 EXT2 ZNF500 BMP3 CLN8 …
phthalates	338	ABCA3 Gstm2 DHCR24 DIO3 Mdk CMTM8 GALNT3 TMC4 HMGCS2 FAM134B Aadat Myrip Dusp6 Prkar2b Cpz SERPINB5 Acsl4 Fads1 BAK1 MAX CAPS Tnni1 TMEM184A Baiap2 CXADR Slc16a6 BRCA1 Sod2 RXRA Calb2 Star ALDOC SMAD3 Idi1 ITGB4 Tst NAT8L DUSP4 Crabp2 PLA2G2A PLEKHB1 ORM1 Por Dab2 FGG PLIN2 Scp2 MBOAT1 MUC1 LBP FAM110C PPAP2C Frag1 RNF180 Ldlr Adra1b Scarb1 Fthfd Tcf21 Nexn POF1B Hsd3b1 FOLR1 Rasd1 Ebp Slc3a2 TFA…
electromagnetic field	135	FXC1 RPL 13 RMRP STYK1 RPPH1 MUSK SAMD3 LUCAT1 BSN CNBD2 TMEM240 CLDN16 GNAS CYP51 AC005618.6 VAMP1 MAPK12 RPS28 RPL12 Wrnip1 APM1 PTHLH PPP1R9A Polh Olfr438 HMCN1 LIF FGB RPL32 CDC6 TBXA2R PRSS35 ADRA1A Gne KLKB1 IFITM2 KCNQ1OT1 IER3 ALDH6A1 LRRC2 MYCBPAP BEST1 Ranbp2 OLR1 ZNFN1A1 TRIM35 PDCD6IP Gpr39 EREG MXRA5 FAM53A RASGEF1A PRUNE2 PANO RNF175 Cbara1 TUFM RPL23AP7 ILF3 GP2 Prm3 LCNL1 CRL2 TNF…
light pulse	306	MLC1 HSPB1 IER2 MRPL4 LCORL PAK1 AMICA1 DEFA1B; DEFA1; DEFA3 XAB2 NID1 ID3 S100P TICAM1 UGGT1 DDX11 SH3BP4 CLUH TMEM204 FGR CEACAM6 DOCK2 C22orf46 RPL36A C15orf41 HES5 STK25 FAM83H-AS1 ACTL6A A2M ABCG1 NFATC1 AP1S2 SCYL1 THAP11 CEACAM8 LINC00173 DOCK8 RAP1GAP2 PSMG4 FAS MOSPD2 KRTAP1-4 CYSLTR2 COQ9 ABCA1 FNIP1 COPS4 PCBP4 TNFRSF10A MRPS17 FKRP BCL9 TASP1 WDR75 RASGRP2 GSAP EFTUD2 ARHGAP4 LINC0064…

## Sheet: 34 vs phthalates
	PANTHER Pathway analysis - miR-34 family vs. phthalates
	Fig. 3C	number fo genes with atributed Panther pathway
1	Gonadotropin-releasing hormone receptor pathway (P06664)	1	0.043
2	Cell cycle (P00013)	1	0.043
3	Cadherin signaling pathway (P00012)	1	0.043
4	Interleukin signaling pathway (P00036)	1	0.043
5	Angiogenesis (P00005)	2	0.087
6	Alzheimer disease-presenilin pathway (P00004)	1	0.043
7	Wnt signaling pathway (P00057)	3	0.13
8	VEGF signaling pathway (P00056)	1	0.043
9	p53 pathway feedback loops 2 (P04398)	2	0.087
10	PI3 kinase pathway (P00048)	1	0.043
11	Angiotensin II-stimulated signaling through G proteins and beta-arrestin (P05911)	1	0.043
12	CCKR signaling map (P06959)	3	0.13
13	PDGF signaling pathway (P00047)	2	0.087
14	EGF receptor signaling pathway (P00018)	1	0.043
15	Oxidative stress response (P00046)	1	0.043
16	Cytoskeletal regulation by Rho GTPase (P00016)	1	0.043

## Sheet: 34 vs EMF
	PANTHER Pathway analysis - miR-34 family vs. electromagnetic field
	Fig. 3D	number fo genes with atributed Panther pathway
1	Gonadotropin-releasing hormone receptor pathway (P06664)	2	0.143
2	Cadherin signaling pathway (P00012)	1	0.071
3	Angiogenesis (P00005)	1	0.071
4	Integrin signalling pathway (P00034)	2	0.143
5	Alzheimer disease-presenilin pathway (P00004)	2	0.143
6	Huntington disease (P00029)	1	0.071
7	Inflammation mediated by chemokine and cytokine signaling pathway (P00031)	1	0.071
8	Wnt signaling pathway (P00057)	2	0.143
9	Cytoskeletal regulation by Rho GTPase (P00016)	1	0.071
10	Nicotinic acetylcholine receptor signaling pathway (P00044)	1	0.071

## Sheet: 34 vs light
	PANTHER Pathway analysis - miR-34 family vs. electromagnetic field
		number fo genes with atributed Panther pathway
1	Purine metabolism (P02769)	1	0.25
2	Fructose galactose metabolism (P02744)	1	0.25
3	DNA replication (P00017)	1	0.25
4	Pyrimidine Metabolism (P02771)	1	0.25
	Results from panther analysis - majority of target genes do not have PANTHER category assigned
